# Supplementary material for: Influenza and Pneumococcal Vaccination and the Risk of COVID-19: A Systematic Review and Meta-Analysis
Source: Diagnostics (Basel). 2022 Dec 7;12(12):3086. doi: 10.3390/diagnostics12123086 (PMC9776999; doi:10.3390/diagnostics12123086)
Supplement: Supplementary file 1 [file diagnostics-12-03086-s001.zip]

Archive with 1 entries (1 files):
- diagnostics-1993617-supplementary.pdf
